# Supplementary material for: Sex-Based Differences in Long-Term Outcomes Following Percutaneous Coronary Intervention for Chronic Total Occlusions
Source: J Clin Med. 2026 Feb 12;15(4):1449. doi: 10.3390/jcm15041449 (PMC12941348; doi:10.3390/jcm15041449)
Supplement: Supplementary file 1 [file jcm-15-01449-s001.zip]

Archive with 1 entries (1 files):
- jcm-4113955-supplementary.pdf
